# Supplementary material for: KLF4-PFKFB3-driven glycolysis is essential for phenotypic switching of vascular smooth muscle cells
Source: Commun Biol. 2022 Dec 5;5:1332. doi: 10.1038/s42003-022-04302-y (PMC9722670; doi:10.1038/s42003-022-04302-y)
Supplement: Supplementary file 4 — Supplementary Data [file 42003_2022_4302_MOESM4_ESM.xlsx]

## Sheet: Figure 1
Fig. 1d					Fig. 1e
SMA-α+					GeneSymbol	pAd-GFP_1	pAd-GPF_2	pAd-GFP_3	pAd-GFP-KLF4_1	pAd-GFP-KLF4_2	pAd-GFP-KLF4_3
KLF4+SMA-α+	CD123+SMA-α+	KLF4+CD123+SMA-α+			CD123	3.36519	3.36953	3.55207	11.5565	11.809	11.5555
95	21	21			CXCR4	2.34924	2.34184	2.33043	8.73535	9.15118	8.82584
85	16	16			LILRB2	3.11759	3.47468	3.14305	9.74413	9.91347	9.88816
85	23	23			LILRB3	4.0616	3.84339	4.67293	9.71556	10.4664	10.3021
70	14	14			HMHA1	3.71065	3.13436	3.47606	11.0229	11.3334	11.1965
					CD52	4.61909	4.29554	4.77682	11.0318	11.3388	11.1429
					LAG3	4.94324	4.74243	4.85745	8.7054	9.10634	8.86548
					CD83	4.33291	3.70114	3.58162	7.66436	7.87459	7.64154
					CD24	6.58311	6.84622	6.77107	10.1822	10.3685	10.3047
					TNFSF9	5.56798	5.52704	5.50843	12.6564	12.9712	12.7777
					LY6D	4.37129	4.5956	4.49497	15.417	15.785	15.6156
					TNFAIP2	8.63799	8.51654	8.72005	14.5112	14.7479	14.4934
					ZBTB46	4.06788	4.01444	2.99739	8.42388	8.70281	8.54608
Fig. 1f
	Con				pAd-GFP				pAd-GFP-KLF4				pAd-GFP-KLF5
CD123	0.750713	2.43738	0.546516		1.62601	1.31798	1.3588		4197.55	4131.17	4957.28		1.13945	1.90044	1.04778
CXCR4	0.742433	0.884132	1.52344		0.251274	0.338994	0.278999		258.735	246.823	310.475		4.3329	3.69182	2.03543
LILRB2	0.910039	1.16554	0.942785		1.22349	1.31221	1.35285		135.017	143.211	193.877		1.10957	1.15669	1.28521
LILRB3	0.211247	1.74352	2.71509		0.857376	2.21606	3.89602		1704.34	1669.27	1880.63		3.19541	3.87447	9.15779
HMHA1	1.54542	0.40416	1.60103		0.651122	0.213603	2.2974		123.383	132.33	154.772		0.358488	0.398321	1.78509
CD52	0.930449	1.15189	0.933034		0.104894	0.110567	0.252613		115.921	119.511	142.914		4.83998	4.91435	5.18017
LAG3	0.771997	1.40509	0.92189		1.28491	1.11548	1.62638		87.1643	100.543	95.5157		2.56982	1.95567	1.79336
CD83	0.786944	1.08548	1.17067		1.28283	1.0149	1.09303		35.8359	33.9263	42.0296		9.32648	9.42396	10.6319
CD24	0.839343	1.27133	0.937138		1.37015	1.89255	1.57607		34.1623	36.0852	44.3031		1.55761	1.41552	2.0941
TNFSF9	0.511923	1.41716	1.37841		0.671287	0.378142	2.66106		254.761	253.703	304.226		3.19319	2.26734	4.23394
LY6D	0.965491	1.46849	0.705312		0.556454	0.510977	3.10659		25431.6	25449.2	30857.5		11.2928	14.7162	10.0724
TNFAIP2	0.860949	1.18345	0.981459		0.00531394	0.0037264	0.00579088		233.293	235.242	214.525		0.0148437	0.014358	0.0172531
ZBTB46	1.01185	0.999307	0.988971		0.0606647	0.0650639	0.187895		107.934	101.899	125.279		0.300826	0.328964	0.0637249

## Sheet: Figure 2
Fig. 2a													Fig. 2b
	Con				pAd-GFP				pAd-GFP-KLF4				Con	pAd-GFP	pAd-GFP-KLF4
24 h	6.37215	5.76962	6.12025		5.9038	5.82278	6.33164		7.16456	7.50633	7.83418		0.0562136	0.0604098	0.127899
48 h	6.56962	6.4557	6.93671		7.97468	5.3038	6.8481		10.1772	10.9734	11.9721		0.0574521	0.0729613	0.133556
													0.0577664	0.0602804	0.135183
Fig. 2c				Fig. 2d			Fig. 2e
Con	pAd-GFP	pAd-GFP-KLF4		pAd-GFP	pAd-GFP-KLF4			Background			pAd-GFP			pAd-GFP-KLF4
7.036	7.027	6.913		0.995966	2.28048		Time (min)	Value	Standard Deviation		Value	Standard Deviation		Value	Standard Deviation
7.053	7.037	6.862		0.728824	2.81105		1.38371	0	0		14.118	1.1456		14.6658	1.72451
7.088	6.985	6.896		1.27521	2.24325		9.90325	0	0		15.2841	0.911009		15.0561	0.992899
							18.4234	0	0		15.1307	0.754685		14.9607	1.23845
							27.0497	0	0		22.9714	1.00157		28.2639	1.19121
							35.5647	0	0		23.2282	1.03254		33.1491	0.652966
							44.0795	0	0		23.6486	1.29659		34.3025	0.598396
							52.7092	0	0		40.6079	2.03731		52.4665	1.63359
							61.2265	0	0		41.7273	1.87559		53.0679	1.28578
							69.7397	0	0		41.8237	1.92577		56.0041	1.49974
							78.3668	0	0		23.1506	1.75522		21.7068	1.08485
							86.8741	0	0		19.3657	2.00422		18.0586	1.13879
							95.3901	0	0		16.6194	1.99598		15.5836	1.45571
Fig. 2f
	pAd-GFP						pAd-GFP-KLF4
Glycolysis	24.14	26.14	26.14	27.08	29.96		41.72	41.92	40.92	42.91	37.75
Glycolytic capacity	7.06	7.66	8.45	8.57	10.85		18.61	20.01	18.67	21.6	17.81
Glycolytic reserve	17.08	18.49	17.69	18.51	19.1		23.12	21.9	22.25	21.31	19.94
Fig. 2g
	pAd-GFP						pAd-GFP-KLF4
Citrate	0.770904	0.750699	0.94498	0.823749	1.70967		0.363693	0.474044	0.474044	0.385452	0.3295
Aconitate	0.909823	0.95008	1.11916	0.929952	1.09098		0.954106	0.982287	0.933978	1.0467	0.9219
α-ketoglutarate	1.12414	0.772483	0.978094	0.413144	1.71214		0	0	0	0	0
Fumarate	0.947166	0.785783	1.12392	1.14313			0.449568	0.447647	0.353506	0.344861
Malate	0.915033	0.814815	1.1024	1.16776			0.391285	0.368192	0.309804	0.396078
Oxaloacetate	0.375744	0.460069	1.15947	0.995784	2.00893		0.46503	0.31374	0.62376	0.669643	0.224454

## Sheet: Figure 3
Fig. 3a								Fig. 3b					Fig. 3e
GeneSymbol	pAd-GFP_1	pAd-GFP_2	pAd-GFP_3	pAd-GFP-KLF4_1	pAd-GFP-KLF4_2	pAd-GFP-KLF4_3		symbol	pAd-GFP-KLF4	pAd-GFP			Con	pAd-GFP	pAd-GFP-KLF4
PGK1	13.7503	13.9461	13.898	14.2972	14.3949	14.2007		HK2	1.17311	1			1.00624	0.810663	0.923961
LDHA	13.7803	14.4126	14.1658	14.1552	13.9732	13.91		GPI	0.92894	1			1.15891	1.00585	0.850078
LDHA	12.4354	13.127	12.8897	12.9008	12.6402	12.6627		PFKM	0.914098	1			0.834853	1.02889	0.980022
ENO1	11.8457	12.1649	12.0514	11.9682	11.7405	11.6458		ALDOA	0.865203	1
IDH1	12.7896	12.9982	12.8871	13.248	13.1142	13.1858		GAPDH	0.803241	1			Fig. 3f left
MDH1	14.0002	13.9676	13.9894	14.4092	14.5765	14.425		TPI1	1.19029	1
MDH1	13.6155	13.4883	13.5798	13.8399	13.8294	13.8452		PGK1	0.627436	1			pAd-GFP 24 h	1.20117	0.984715	0.845442
ACLY	10.6463	10.9525	10.8566	11.0688	11.0749	11.0115		PGAM1	0.911794	1			pAd-GFP 48 h	0.912425	1.05783	1.08256
GAPDH	15.3013	15.4614	15.4213	15.8134	15.8435	15.7141		ENO1	0.727519	1			pAd-GFP-KLF4 24 h	1.13901	0.688301	0.883383
ALDOA	13.4853	13.4167	13.5132	13.4697	13.5655	13.3245		PKM2	0.891472	1			pAd-GFP-KLF4 48 h	1.17645	1.13376	1.22925
PKM2	13.9172	14.0497	13.9172	14.6398	14.4273	14.4154		LDHA	0.722464	1
IDH2	9.64955	9.82881	9.64436	8.37275	8.32462	8.21638		PDHA1	1.13616	1			Fig. 3f right
SDHA*	11.9934	11.9274	11.9378	13.1485	13.2262	13.2582		SDHA	0.909147	1
SDHA*	9.58697	10.0391	9.79934	11.1183	10.8982	10.7842		CS	1.18731	1			pAd-GFP 24 h	0.923027	1.02891	1.05296
SDHA*	8.13408	8.71599	8.471	9.79797	9.85611	9.71796		MDH1	0.762523	1			pAd-GFP 48 h	0.920897	1.08256	0.681969
SDHA*	9.02781	9.42172	9.22619	10.478	10.2388	10.3146		ACLY	0.782594	1			pAd-GFP-KLF4 24 h	0.712574	1.00309	0.560367
PGAM1	8.67906	9.21594	9.03164	9.91597	9.72424	9.6333		IDH2	0.891614	1			pAd-GFP-KLF4 48 h	0.920897	1.04568	0.688301
PGAM1	13.597	13.8435	13.7525	14.5799	14.6931	14.588		IDH1	0.749829	1
PFKM	11.9765	12.0288	12.0159	11.481	11.3975	11.4539		OGDH	0.954015	1			Fig. 3h
GPI*	13.0174	13.5344	13.3255	14.4562	14.1598	14.2972		PFKFB3	7.15509	1
OGDH	5.08799	5.34599	5.2705	5.59883	5.6624	5.62264		eEF1A2	9.43809	1			Lv-GFP	5.89873	7.10127	6.1519
PDHA1	11.8673	12.0109	11.8744	11.9322	11.905	11.8967							Lv-PFKFB3	15.7342	20.5443	14.7975
HK2	9.693	9.79021	9.85009	9.92855	10.0115	9.98717		Fig. 3i
CS	13.4081	13.4091	13.3457	13.6235	13.629	13.6219
TPI1*	13.1531	13.248	13.2636	14.4643	14.4387	14.3919		si-Con+pAd-GFP	1.02495	0.911021	1.07095
PFKFB3*	9.05483	9.2217	9.19123	11.7274	11.9179	11.8323		si-Con+pAd-GFP-KLF4	0.798606	1.03926	0.896405
PFKFB3*	5.40478	5.71294	5.42488	7.54314	7.62771	7.21815		si-PFKFB3+pAd-GFP	0.048548	0.0500283	0.025422
eEF1A2*	2.57287	3.11797	2.33043	14.8503	15.248	14.9467		si-PFKFB3+pAd-GFP-KLF4	0.0470028	0.0555099	0.0368776
Fig. 3j					Fig. 3k
si-Con+pAd-GFP	6.64557	6.53165	6.27848		si-Con+pAd-GFP	0.895715	1.18738	0.940247
si-Con+pAd-GFP-KLF4	11.6329	11.6835	13.3544		si-Con+pAd-GFP-KLF4	2865.25	2044.85	1993.53
si-PFKFB3+pAd-GFP	4.70886	4.34177	3.31646		si-PFKFB3+pAd-GFP	0.328609	0.772591	0.885427
si-PFKFB3+pAd-GFP-KLF4	7.74683	7.35443	7.43038		si-PFKFB3+pAd-GFP-KLF4	69.7656	55.373	154.82

## Sheet: Figure 4
Fig. 4a													Fig. 4b					Fig. 4c
	pAd-GFP						pAd-GFP-KLF4						pAd-GFP 24 h	0.740549	1.32256	1.02101		Con	pAd-GFP	pAd-GFP-KLF4
CHX	0 h	3 h	6 h	9 h	12 h		0 h	3 h	6 h	9 h	12 h		pAd-GFP 48 h	0.291183	0.608502	0.591862		0.822375	1.00517	2.35311
	0.970806	0.873498	0.675737	0.301158	0.124843		2.39908	2.10743	0.827242	0.352447	0.495179		pAd-GFP-KLF4 24 h	63.7049	41.0696	69.7119		0.994119	1.10622	2.32538
	0.964005	0.821685	0.626268	0.264361	0.136041		2.46177	2.15387	0.818361	0.433088	0.515791		pAd-GFP-KLF4 48 h	995.999	831.746	1028.74		1.18351	1.10593	2.14939
	1.06519	0.970243	0.631474	0.359224	0.171971		2.36328	1.93281	0.74105	0.43637	0.489189
Fig. 4e				Fig. 4f							Fig. 4i left
				si-Con			si-eEF1A2					Con				pAd-GFP				pAd-GFP-KLF4				pAd-GFP-KLF5
pAd-GFP	pAd-eEF1A2			pAd-GFP	pAd-GFP-KLF4		pAd-GFP	pAd-GFP-KLF4			circCCNI	1.18034	0.691875	1.22452		2.66203	2.15422	2.99938		6.13089	6.20483	5.08847		2.27939	2.07709	2.30714
0.846849	1.02179			1.16627	29.3115		0.849387	18.0716			circDDX42	0.793855	1.07774	1.16881		1.88186	1.64112	1.62731		5.92836	5.31567	5.65541		2.14288	1.48804	1.65425
0.852561	1.19626			0.878783	28.2607		0.793604	16.647			circZFAT	1.08462	0.912207	1.01072		1.31503	1.8436	1.35315		11.5261	17.0265	11.1976		1.32151	1.09071	1.17551
1.06675	1.18206			0.954944	30.3649		0.705933	19.638			circTMEM209	1.04235	0.867491	1.10591		1.13609	0.976735	0.980366		4.73065	6.03992	5.34274		0.994742	0.900348	1.12721
											circCUX1	1.05437	0.966419	0.98139		1.32381	1.17166	1.57448		8.9886	14.3037	10.6814		2.05435	2.46115	1.84829
Fig. 4h											circZBTB46	1.07058	0.980874	0.95229		0.776528	0.616011	0.836148		23.3779	20.0014	16.7608		0.883109	0.796801	0.939016
											circADAMTS17	0.858978	0.894005	1.3022		1.68274	1.72215	2.56712		4.67569	5.92494	4.40201		1.81092	0.996283	1.11485
circRNA	Con_1	Con_2	Con_3	pAd-GFP_1	pAd-GFP_2	pAd-GFP_3	pAd-GFP-KLF4_1	pAd-GFP-KLF4_2	pAd-GFP-KLF4_3		circCDK14	1.10177	0.981917	0.924346		0.66797	0.823827	1.89731		6.09684	5.0887	6.12022		1.82174	1.39498	2.00793
hsa_circRNA_403150 (circCCNI)	13.5557	9.67321	11.2453	13.7624	13.1088	13.3627	16.1754	16.3404	16.1495		circOVOL2	1.28267	0.685649	1.13706		1.79201	1.66638	1.44482		4.48059	5.1826	5.53116		2.00749	1.44791	1.33617
hsa_circRNA_045234 (circDDX42)	11.7261	11.4831	11.2056	12.361	11.6161	11.7592	15.3516	15.1971	15.3516		circTEX2	0.987274	1.10714	0.914868		1.43534	1.32421	1.07824		9.37823	8.82535	9.0066		1.06645	1.32282	1.29376
hsa_circRNA_007209 (circZFAT)	9.63577	8.1433	8.01892	10.0053	9.64626	9.80308	14.4519	14.1657	14.4739		circCTDP1	0.978837	0.887368	1.15129		0.793241	0.845985	0.923175		9.23068	17.5391	9.29928		0.803222	1.10153	0.776203
hsa_circRNA_104487 (circTMEM209)	7.01613	7.12078	6.86117	7.21167	6.9966	7.17396	9.78188	8.78059	9.50813
hsa_circRNA_104441 (circCUX1)	8.34599	6.27298	7.08643	8.89363	8.54859	8.75169	13.5557	12.8016	13.1586
hsa_circRNA_100684 (circTCF7L2)	10.6297	9.62428	9.90616	10.8026	10.5635	10.7045	13.2137	12.6975	13.434		Fig. 4i right
hsa_circRNA_405296 (circTUBGCP5)	9.69027	11.1117	10.4054	9.78232	9.51098	9.35915	13.3164	12.6661	13.6248			Con				pAd-GFP				pAd-GFP-KLF4				pAd-GFP-KLF5
hsa_circRNA_101659 (circADAMTS17)	6.21248	6.0745	6.09139	6.24146	6.26909	6.30002	8.90725	9.21229	9.01919		circPITPNB	1.3904	0.752667	0.955561		2.07732	2.54427	3.00211		4.22688	7.42068	4.75272		2.37228	1.77194	2.95438
hsa_circRNA_406975 (circCDK14)	8.73574	8.03955	8.14681	8.96213	8.72772	8.71503	11.5753	10.687	11.9807		circTNRC6B	0.83538	1.01106	1.18396		0.915722	0.825388	1.02248		6.7968	7.18391	6.48958		1.61005	1.47174	1.23995
hsa_circRNA_011222 (circPUM1)	10.0282	9.44836	8.68291	10.3508	9.94941	9.87794	14.5966	14.2483	14.6241		circSTMN3	1.56457	0.786712	0.812434		1.00668	1.37797	1.51269		3.42319	6.61057	4.63012		1.17337	1.93166	1.34511
hsa_circRNA_402533 (circOVOL2)	13.5749	10.0351	11.1788	13.3859	13.1205	12.9728	16.3205	16.0885	15.9052		circTDRD12	1.1853	0.876537	0.9625		1.18481	1.20761	1.37899		3.06551	2.29479	2.26621		1.31617	1.44974	1.43769
hsa_circRNA_102166 (circTEX2)	8.12673	6.78587	7.46929	8.35627	8.32894	8.13421	10.7731	9.99207	10.7474		circTSNARE1	0.873727	1.00037	1.1441		1.51582	1.12966	0.959065		16.8338	17.0503	12.4474		0.85636	1.16495	0.767331
hsa_circRNA_102394 (circCTDP1)	7.68348	9.12861	8.07964	7.80906	7.78593	7.64552	12.2446	11.4381	12.2216		circFAM53B	1.26205	0.978229	0.809999		1.5164	2.02659	1.80044		6.30102	5.21334	4.61219		1.07968	1.09448	1.21533
hsa_circRNA_406174 (circPITPNB)	14.7106	10.4518	12.3845	14.874	14.3662	14.4343	16.7455	16.7455	16.5631		circRPS6KA1	1.02914	1.06335	0.9138		0.582968	0.411419	0.339988		19.6534	15.9314	16.251		0.797956	0.818497	0.745977
hsa_circRNA_063408 (circTNRC6B)	8.66194	9.92399	8.73717	8.86208	8.92338	8.51572	12.1565	11.9617	12.368		circCNDP2	0.926534	1.0096	1.06903		1.71903	1.14315	1.60674		12.0467	12.8599	11.7109		1.14643	1.2689	1.37111
hsa_circRNA_066859 (circTMEM39A)	6.77817	7.34704	6.62255	6.73401	6.68214	6.75792	10.0922	9.23928	10.73		circPREB	1.04456	0.990204	0.966811		0.807366	1.01639	1.1961		0.84118	0.889929	1.15036		1.11158	1.03199	0.965456
hsa_circRNA_402632 (circSTMN3)	6.53901	6.66393	6.34967	6.44274	6.62194	6.49452	8.91374	8.82473	8.83097		circTM4SF-TCTEX1D2	0.888725	1.21348	0.927254		0.466118	0.680904	0.60007		11.567	17.91	15.6958		1.06299	1.07154	0.519923
hsa_circRNA_406167 (circCOL6A2)	10.5558	12.2963	11.6112	10.5066	10.4844	10.5205	13.8781	13.249	13.7797
hsa_circRNA_405763 (circTDRD12)	7.76772	7.86231	7.66708	7.74686	7.50821	7.66747	9.85168	10.0332	9.84106
hsa_circRNA_085800 (circTSNARE1)	6.75152	6.94111	6.51711	6.81356	6.84074	6.77097	10.0648	8.96147	10.2453
hsa_circRNA_405971 (circLYPD6)	10.5409	8.07023	8.26831	10.6399	10.4867	10.2255	14.6241	14.4864	14.7484
hsa_circRNA_100711 (circFAM53B)	8.211	6.62775	7.68348	8.50914	8.58193	8.54145	10.5628	11.0235	10.7146
hsa_circRNA_001808 (circWBSCR17)	12.6734	9.54701	10.5275	12.9473	12.2495	12.5355	15.0494	15.2532	15.1045
hsa_circRNA_406165 (circCOL6A2)	9.75728	11.4747	11.0869	9.77382	9.6765	9.64626	13.6944	12.809	13.4649
hsa_circRNA_400005 (circRPS6KA1)	9.23982	11.1836	10.3575	9.52545	9.44471	9.22638	13.5932	12.9963	13.6729
hsa_circRNA_092453 (circCNDP2)	6.3607	6.94111	6.39696	6.37241	6.48882	6.43405	8.28143	8.92928	8.6995
hsa_circRNA_053141 (circPREB)	7.2966	8.99287	7.73496	7.24376	7.1815	7.4659	11.2294	10.1903	11.9852
hsa_circRNA_103558 (circTM4SF19-TCTEX1D2)	5.99178	6.81783	6.21615	6.02219	6.02865	5.97941	9.41081	9.69303	9.47735
hsa_circRNA_103104 (circZBTB46)	7.00698	9.01662	8.00253	6.92528	7.26362	7.05787	9.87908	9.55236	9.53472
hsa_circRNA_002122 (circCTCF)	9.4469	10.7063	10.1643	9.61363	9.37002	9.3711	11.7082	11.081	11.641
hsa_circRNA_057186 (circAGPS)	7.57639	8.14024	7.61412	7.59301	7.41516	7.50655	9.48618	9.58384	9.45926

## Sheet: Figure 5
Fig. 5c
	si-Con				si-circCTDP1				si-both-C
circCTDP1	1.32766	1.05133	0.716426		0.216968	0.401152	0.227755		0.134489	0.100288	0.145144
CTDP1 mRNA	0.938799	0.98093	1.0859		1.20767	1.22453	1.01084		0.25271	0.201505	0.198272
	si-Con				si-circZFAT				si-both-Z
circZFAT	0.795536	0.918064	1.3692		0.434271	0.350301	0.356836		0.362654	0.339936	0.382447
ZFAT mRNA	0.786399	1.07425	1.18372		1.25122	1.10957	1.23685		0.302848	0.202595	0.244855
Fig. 5d
	si-Con			si-circCTDP1			si-circZFAT
	pAd-GFP	pAd-GFP-KLF4		pAd-GFP	pAd-GFP-KLF4		pAd-GFP	pAd-GFP-KLF4
	1.08709	14.1766		1.38414	10.4971		1.14692	16.4523
	0.964049	13.0086		1.38069	9.67065		1.22687	14.4702
	0.94886	15.0099		1.3218	7.75166		1.12745	15.7053
Fig. 5e
	si-Con			si-circCTDP1			si-both-C
	pAd-GFP	pAd-GFP-KLF4		pAd-GFP	pAd-GFP-KLF4		pAd-GFP	pAd-GFP-KLF4
	1.1572	3.00977		1.48765	2.13458		1.23704	1.50252
	0.980674	3.30722		1.66555	2.20099		1.45669	1.1356
	0.862128	3.49373		1.51315	2.67333		1.53637	1.90729
Fig. 5f
	si-Con			si-circCTDP1			si-circCTDP1+si-eEF1A2
	pAd-GFP	pAd-GFP-KLF4		pAd-GFP	pAd-GFP-KLF4		pAd-GFP	pAd-GFP-KLF4
	1.03384	5.14087		1.42351	2.94084		1.06275	1.35128
	0.86135	4.65045		1.4599	2.70575		1.00409	1.36828
	1.10481	5.77692		1.60927	2.99012		1.1307	1.37856
Fig. 5g
	IgG				eEF1A2
	0.0108819	0.011744	0.0163799		0.181924	0.201857	0.152274
Fig. 5h
Probe	NC			circCTDP1
	pAd-GFP	pAd-GFP-KLF4		pAd-GFP	pAd-GFP-KLF4
	1.00987	1.3449		1.22618	22.1234
	1.05519	0.843329		2.11526	14.395
	0.993666	1.00058		1.28714	31.7239
	0.94442	1.07736		1.12311	18.9505

## Sheet: Figure 6
Fig. 6a
	pAd-GFP				pAd-GFP-KLF4
2-DG	0 mM	25 mM	50 mM		0 mM	25 mM	50 mM
	0.704932	1.73174	2.06894		1076.57	328.304	83.9945
	1.03926	1.86463	1.8776		882.563	468.603	50.4071
	1.36499	1.94831	1.5428		890.758	291.811	42.3872
Fig. 6b
	DMSO			PFK15 2.5 μM			PFK15 5 μM
	pAd-GFP	pAd-GFP-KLF4		pAd-GFP	pAd-GFP-KLF4		pAd-GFP	pAd-GFP-KLF4
	1.00231	2048		1.19196	1577.4		1.67018	150.818
	1.01162	2964.01		0.831238	2095.87		1.76949	246.14
	0.986233	2628.46		1.24833	1293.14		1.58374	176.069
Fig. 6c
		Con					pAd-GFP					pAd-GFP-KLF4
		p-STAT3 (Tyr705)	Ac-STAT3 (Lys685)	p-STAT3 (Ser727)	p-Akt		p-STAT3 (Tyr705)	Ac-STAT3 (Lys685)	p-STAT3 (Ser727)	p-Akt		p-STAT3 (Tyr705)	Ac-STAT3 (Lys685)	p-STAT3 (Ser727)	p-Akt
		0.925797	0.866247	1.32088	1.23296		1.14867	0.762827	0.758236	1.51413		0.934444	4.20429	4.10884	5.00822
		0.85658	0.714156	0.540159	2.15823		1.17051	1.43552	1.35616	0.932346		0.928586	2.42801	4.01178	5.42621
		0.901594	0.562162	0.557423	0.720107		1.05459	1.16641	1.05258	1.15302		0.895947	2.07219	3.83262	5.62884
		1.04974	1.73737	1.56079	0.566994		1.14718	1.3986	1.17813	0.828721		1.0183	4.08609	3.78394	5.07696
		1.12007	0.947765	0.987745	0.836469		1.2178	1.62834	1.67026	0.577193		0.992904	2.81155	4.0724	4.4249
		1.14621	1.1723	1.033	0.485242		1.16016	1.8621	1.3966	0.872154		1.00764	3.00365	4.48632	4.59711
Fig. 6d
		pAd-GFP		pAd-GFP-KLF4
		DMSO		DMSO	PD98059	Ly294002	SP600125	BAY-11-7082	SB203580	SB431542	C188-9
		1.00386		2244.57	2032.29	97.6054	2834.52	2712.78	2841.08	1999.68	939.374
		0.855924		3654.75	2339.89	56.711	1936.03	2894.08	3999.37	1852.88	2525.27
		1.16384		2008.94	2291.73	57.3699	2113.7	3030.95	2400.12	1740.83	1565.3
Fig. 6e
p-STAT3	si-Con			si-STAT3			STAT3	si-Con			si-STAT3
	pAd-GFP	pAd-GFP-KLF4		pAd-GFP	pAd-GFP-KLF4			pAd-GFP	pAd-GFP-KLF4		pAd-GFP	pAd-GFP-KLF4
	1.11215	4.15083		0.694112	1.33489			1.18589	1.46642		0.190237	0.695925
	0.918957	4.13586		0.645643	1.16885			0.901941	0.970638		0.313322	0.135569
	0.968898	3.98996		0.858018	1.38271			0.912171	1.0838		0.290914	0.252071
p-Akt	si-Con			si-Akt				si-Con			si-Akt
	pAd-GFP	pAd-GFP-KLF4		pAd-GFP	pAd-GFP-KLF4		Akt	pAd-GFP	pAd-GFP-KLF4		pAd-GFP	pAd-GFP-KLF4
	1.01093	3.11116		1.28423	1.91019			0.984423	1.20186		0.367988	0.436923
	1.07757	3.06787		1.2769	1.60334			0.996185	1.07463		0.337672	0.476615
	0.911493	3.23806		1.43829	2.23101			1.01939	1.2356		0.388618	0.509979
Fig. 6f
	si-Con			si-STAT3			si-Akt
	pAd-GFP	pAd-GFP-KLF4		pAd-GFP	pAd-GFP-KLF4		pAd-GFP	pAd-GFP-KLF4
	0.833803	1711.58		1.02653	1890.36		1.4891	97.982
	0.973404	1600.65		0.818532	2026.04		1.04086	296.34
	1.23209	1731.46		1.0481	1939.02		1.02416	194.161
Fig. 6g				Fig. 6h
					pAd-GFP				pAd-GFP-KLF4
	Lv-GFP	Lv-PFKFB3		2-DG	0 mM	25 mM	50 mM		0 mM	25 mM	50 mM
	0.84571	2.22466			0.970875	0.601306	0.646088		4.24587	1.80191	0.992118
	0.967025	2.23582			1.10936	0.552485	0.714384		3.49841	1.60819	1.3546
	1.16606	2.03245			0.919767	0.60831	0.627949		3.83352	1.6271	1.13998
Fig. 6i
p-Akt	si-Con			si-PFKFB3			PFKFB3	si-Con			si-PFKFB3
	pAd-GFP	pAd-GFP-KLF4		pAd-GFP	pAd-GFP-KLF4			pAd-GFP	pAd-GFP-KLF4		pAd-GFP	pAd-GFP-KLF4
	1.03219	3.08182		0.823148	1.24311			0.781254	21.2771		0.33378	12.916
	0.935248	2.87959		0.810745	1.22114			0.815646	19.2934		0.445242	12.8379
	1.03256	3.5969		0.894973	1.37139			1.4031	20.099		0.432173	11.8329

## Sheet: Figure 7
Fig. 7a
	KLF4	TMAO (mmol/L)							PFKFB3	TMAO (mmol/L)
		0	25	50	100	200	400			0	25	50	100	200	400
		1.0737	2.41622	2.53722	4.3688	6.17804	6.15871			0.974003	1.29286	1.46373	2.10035	2.88633	3.71854
		0.947968	1.47697	2.22007	5.66686	6.59883	9.13198			0.925578	0.850749	1.12624	2.91627	3.53098	4.77336
		0.978331	1.63604	2.37968	4.62723	4.38361	7.25096			1.10042	0.863923	1.57312	2.18998	2.29804	3.78224
Fig. 7b
	KLF4	TMAO (200 mmol/L)							PFKFB3	TMAO (200 mmol/L)
		0 h	12 h	24 h	48 h	72 h				0 h	12 h	24 h	48 h	72 h
		1.10613	1.10324	1.93205	2.49646	2.58754				1.14134	1.21439	1.57452	1.95872	2.303
		0.894441	1.40815	1.97134	2.63802	2.58849				0.735837	1.31499	1.93569	1.94218	3.29189
		0.99943	1.91875	1.86766	3.00891	2.82561				1.12282	1.53866	1.56252	2.19365	2.20632
Fig. 7c-f
	TMAO (mmol/L)
	0				25				50				100				200
CD123	1.01474	0.686712	1.43506		3.20675	2.49858	4.05896		5.95642	4.48294	4.88303		28.9959	42.2568	31.0053		79.7702	93.1259	97.0806
KLF4	1.08506	0.606163	1.52039		2.53932	2.8503	2.4585		3.92977	4.01234	3.09037		8.46266	11.6677	6.5938		21.031	20.6458	20.5032
PFKFB3	1.07343	0.718083	1.29734		0.892272	1.15313	1.11643		1.50062	0.83831	0.86988		0.817272	1.08841	0.381271		1.25605	1.18555	1.11385
eEF1A2	1.05296	0.843491	1.12593		2.61071	3.67509	3.76099		4.58772	5.29432	4.98564		7.8414	9.78866	8.90394		23.4977	18.9104	27.6226
Fig. 7g-j																	Fig. 7k
	TMAO (200 mmol/L)																PBS				TMAO
	0 h				6 h				12 h				24 h				0.725867	0.781569	1.76269		6.3692	11.6407	10.1105
CD123	0.737703	1.57038	0.863207		2.5629	2.29917	2.43026		7.2994	9.99434	8.26937		67.2336	62.2979	54.6107
KLF4	1.17193	0.962965	0.886109		3.29183	3.16504	2.56488		7.07251	13.3203	8.31407		24.5711	30.9576	17.5357
PFKFB3	0.956314	1.16115	0.900557		1.43949	0.940971	1.02495		0.59552	1.42955	1.0297		1.1558	1.25605	1.64972
eEF1A2	1.01709	1.64845	0.596438		6.3106	5.05523	2.70903		7.52197	11.6407	5.51914		19.4871	36.5326	28.6629
Fig. 7l										Fig. 7m
	si-Con			si-KLF4			si-PFKFB3				si-Con			si-KLF4			si-PFKFB3
	PBS	TMAO		PBS	TMAO		PBS	TMAO			PBS	TMAO		PBS	TMAO		PBS	TMAO
	0.891585	95.5231		1.30234	18.3085		0.634831	20.934			0.730353	27.0958		0.348686	4.53154		0.757858	27.0958
	1.29036	195.964		0.651172	8.52152		1.85889	8.52152			1.39474	19.6983		0.594603	2.85469		1.76949	22.1618
	0.869211	124.596		1.10786	24.2141		1.27849	8.86289			0.981686	19.8353		0.478525	5.65685		2.77663	16.9514
Fig. 7n
	si-Con			si-eEF1A2			si-circCTDP1			si-eEF1A2+si-circCTDP1
	PBS	TMAO		PBS	TMAO		PBS	TMAO		PBS	TMAO
	0.693088	70.4134		1.24066	13.7159		0.742834	8.92454		1.13114	6.77918
	1.52039	75.293		0.865203	20.5032		1.14958	19.3078		0.586869	6.02563
	0.948977	51.0714		0.816643	17.361		0.953372	12.1351		1.37979	9.63162
Fig. 7o
PFKFB3	si-Con			si-KLF4			eEF1A2	si-Con			si-KLF4			KLF4	si-Con			si-KLF4
	PBS	TMAO		PBS	TMAO			PBS	TMAO		PBS	TMAO			PBS	TMAO		PBS	TMAO
	1.18	2.68468		1.55032	1.38909			1.07173	2.73335		1.75888	1.42205			0.998035	1.49115		0.330958	0.602605
	0.861864	2.33794		1.09189	1.30236			1.0117	2.25587		1.07896	1.41437			1.13001	1.42056		0.286568	0.452969
	0.958137	3.66125		1.09083	1.50453			0.916574	3.61765		1.10692	1.76807			0.871951	2.07922		0.411155	0.370497
Fig. 7p
	si-Con			si-eEF1A2			si-circCTDP1
	PBS	TMAO		PBS	TMAO		PBS	TMAO
	0.927589	2.74931		1.28761	2.08352		0.978293	1.90494
	1.03564	2.70439		1.52334	2.33912		1.29076	1.95258
	1.03677	3.14159		1.74468	2.40194		1.19345	1.95578
Fig. 7q-t
KLF4	PDGF-BB (ng/ml)					eEF1A2	PDGF-BB (ng/ml)					CD123	PDGF-BB (ng/ml)					circCTDP1	PDGF-BB (ng/ml)
	0	5	10	20			0	5	10	20			0	5	10	20			0	5	10	20
	1.17284	1.57462	3.28297	1.89868			0.880666	1.38191	6.21893	0.788218			0.831238	0.897095	0.656712	1.01631			1.36184	1.38404	1.13463	1.02259
	1.16473	3.63008	6.77396	4.22807			1.17013	4.53677	13.5167	4.64818			1.32715	0.90021	0.828362	0.713672			0.892272	0.520832	1.50062	0.90264
	0.732043	2.0209	9.57983	3.14923			0.97041	2.11648	6.39377	5.6438			0.906471	0.557999	1.29984	1.43727			0.822957	1.24162	0.894336	1.50062

## Sheet: Figure 8
Fig. 8b
	WT mice			Apoe-/- mice
	Control diet	Choline diet		Control diet	Choline diet	Choline diet+DMB
	0	0		0	19	0
	0	0		0	11	2
	0	0		0	18	4
	0	0		0	15	0
	0	0		0	10	0
	0	0		0	20	7
	0	0		0	13	7
	0	0		0	26
	0	0		0	14
	0	0		0	13
	0	0		0	21
